# Supplementary material for: A conserved cell-pole determinant organizes proper polar flagellum formation
Source: eLife. 2024 Dec 5;13:RP93004. doi: 10.7554/eLife.93004 (PMC11620751; doi:10.7554/eLife.93004)
Supplement: Figure 3—figure supplement 1—source data 2. [file elife-93004-fig3-figsupp1-data2.zip]

Archive with 6 entries (6 files):
- Figure 3-figure supplement 1A-source data 2.pdf
- Figure 3-figure supplement 1B-source data 2.pdf
- Figure 3-figure supplement 1C-source data 2.pdf
- Figure 3-figure supplement 1D-source data 2.pdf
- Figure 3-figure supplement 1E-source data 2.pdf
- Figure 3-figure supplement 1F-source data 2.pdf
