# Supplementary material for: A conserved cell-pole determinant organizes proper polar flagellum formation
Source: eLife. 2024 Dec 5;13:RP93004. doi: 10.7554/eLife.93004 (PMC11620751; doi:10.7554/eLife.93004)
Supplement: Figure 6—figure supplement 1—source data 1. [file elife-93004-fig6-figsupp1-data1.zip]

Archive with 3 entries (3 files):
- Figure 6-figure supplement 1A-source data 1.tif
- Figure 6-figure supplement 1B-source data 1.tiff
- Figure 6-figure supplement 1C-source data 1.tiff
